# Supplementary material for: Sexual Size Dimorphism and Body Condition in the Australasian Gannet
Source: PLoS One. 2015 Dec 4;10(12):e0142653. doi: 10.1371/journal.pone.0142653 (PMC4670122; doi:10.1371/journal.pone.0142653)
Supplement: S1 File — (XLSX) [file pone.0142653.s001.xlsx]

## Sheet: Supp data
Sex	Nest	Colony	Breeding Stage	Date Captured	Body Mass (kg)	Bill Depth (mm)	Bill Length (mm)	Total Head Length (mm)	Wing Ulna Length (mm)	Tarsus Length (mm)
F	A7	PD	INC	2012-10-21	2.4	30.2	91.9	199	202	69.1
F	A10	PD	INC	2012-10-20	2.675	32.9	96.7	204	217	69.1
F	A8	PD	INC	2012-10-19	2.5	35.6	97.7	191	205	68.2
M	A7	PD	INC	2012-10-19	2.375	35.1	96.7	197	208	66.6
M	A8	PD	INC	2012-10-21	2.4	30.9	90.7	191	211	73
M	A10	PD	INC	2012-10-22	2.325	31.8	93.5	198	206	75.7
F	A11/P06	PD	INC	2013-10-09	2.55	31.9	89.7	208	201	78.9
M	A11/P06	PD	INC	2013-10-08	2.475	32.2	93.3	204	207	72
F	P01	PD	INC	2013-10-08	2.675	32.5	89.4	198	202	66.7
M	P01	PD	INC	2013-10-07	2.3	31.7	95	199	205	69.1
F	P08	PD	INC	2013-10-10	2.45	30.6	88	196	208	64.8
F	P10	PD	INC	2013-10-09	2.65	33.6	93.5	213	204	70
M	P10	PD	INC	2013-10-09	2.5	33.7	90.4	202	203	66.1
M	P08	PD	INC	2013-10-08	2.1	32	91.2	212	203	71
F	1	PD	INC	2014-10-24	2.6	32	92.1	186	197
M	1	PD	INC	2014-10-24	2.425	32.9	92.3	191	201	65.4
M	8	PD	INC	2014-10-24	2.325	32.6	96.5	193	204
M	9	PD	INC	2014-10-25	2.395	32.3	96.8	202	208
F	8	PD	INC	2014-10-25	2.875	31.5	88.9	186	204
M	10	PD	INC	2014-10-25	2.175	34.4	94.1	187	200
M	5	PD	INC	2014-10-25	2.525	31.6	94.5	188	206
F	5	PD	INC	2014-10-26	2.65	33.4	93.4	196	211	70.9
M	12	PD	INC	2014-10-26	2.4	32.1	92.7	186	203
F	12	PD	INC	2014-10-26	2.85	34.4	92.3	189	205
F	9	PD	INC	2014-10-26	2.645	31.3	91.6	180	202
F	10	PD	INC	2014-10-27	2.825	35.3	97.9	200	211	68.2
M	A13	PD	ECR	2012-11-30	2.6	31.3	91.7	193	196	65.6
F	A18	PD	ECR	2012-11-30	2.6	31.9	91	193	203	65
M	A18	PD	ECR	2012-11-29	2.475	32	90	193	204	67.5
F	A17	PD	ECR	2012-11-29	2.6	29.6	87.2	187	200	69
M	A15	PD	ECR	2012-11-29	1.975	33.8	91.8	187	198	69.1
M	A16	PD	ECR	2012-11-28	2.6	33.7	89.2	196	193	67.2
F	A15	PD	ECR	2012-11-28	2.725	32.3	90.6	197	201	70.5
M	A14	PD	ECR	2012-11-28	2.6	32.6	88.9	187	205	71.4
F	A13	PD	ECR	2012-11-28	2.725	30.6	95.5	192	209	70.6
F	A3	PD	ECR	2012-11-28	3.1	31.4	90.2	191	218	70.2
M	A3	PD	ECR	2012-11-30	2.85	34.9	89	179	197	71.2
M	A20	PD	ECR	2012-12-01	2.625	35.5	93	199	206	70
F	A19	PD	ECR	2012-12-01	2.75	31	88.8	189	203	72.7
F	A20	PD	ECR	2012-12-01	2.5	34.5	90.9	195	204	64.8
M	A19	PD	ECR	2012-11-30	2.87	32.4	96.7	203	207	71.1
F	A14	PD	ECR	2012-11-30	2.745	34.3	93.9	199	204	69.5
F	A16	PD	ECR	2012-11-30	2.62	32.1	94	210	205	70.9
M	A17	PD	ECR	2012-11-30	2.6	33.8	90.7	199	199	67.6
M	7	PD	ECR	2014-12-21	2.525	34	92.2	200	205
F	19	PD	ECR	2014-12-23	2.6	31.9	92.8	185	197
F	15	PD	ECR	2014-12-21	2.575	32.2	90.1	186	209
F	3	PD	ECR	2014-12-21	2.325	30.6	88.1	182	199
F	17	PD	ECR	2014-12-24	2.6	32.8	93	192	208	69.8
M	17	PD	ECR	2014-12-23	2.75	36.2	95	179	204
M	3	PD	ECR	2014-12-22	2.625	32.9	90.3	188	197
F	11	PD	ECR	2014-12-21	2.925	33.5	94.8	192	203
M	11	PD	ECR	2014-12-22	2.575	34.8	94.9	190	206
M	13	PD	ECR	2014-12-23	2.65	31.8	90.3	191	206
F	13	PD	ECR	2014-12-22	3.075	32.4	92.9	194	205
M	14	PD	ECR			33.8	98.8	194	200
F	14	PD	ECR	2014-12-21	2.45	34.9	95.1	187	209
F	21	PD	ECR	2014-12-23	2.65	30.5	93	183	191
F	7	PD	ECR	2014-12-21	2.675	31.1	39.6	185	204
M	15	PD	ECR	2014-12-22	2.425	33.2	93.2	191	202
M	18	PD	ECR	2014-12-23	2.425	30.5	90	175	193	68.9
F	18	PD	ECR	2014-12-23	2.55	36.6	90.2	185	200	67.8
M	19	PD	ECR	2014-12-23	2.525	31.8	92.6	184	205	71.5
F	20	PD	ECR	2014-12-23	2.525	30.8	92.9	188	198	65.2
M	20	PD	ECR	2014-12-23	2.4	33.6	95	186	206	69.7
M	21	PD	ECR	2014-12-23	2.15	31	86.7	176	193	65.2
F	31	PD	LCR	2015-01-16		32.1	89.9	187	203	67.8
F	6	PD	LCR	2015-01-15	2.825
F	23	PD	LCR	2015-01-15	2.775	33.3	95.1	191	193	72.7
M	31	PD	LCR	2015-01-16	2.55
M	6	PD	LCR	2015-01-15	2.475
M	22	PD	LCR	2015-01-14	2.35	31.8	90.4	189	207	65.4
F	22	PD	LCR	2015-01-14	2.725	29.8	91.1	189	205	65.4
M	23	PD	LCR	2015-01-15	2.325
M	24	PD	LCR	2015-01-15	2.725	34.8	90.7	188	198	67.7
M	26	PD	LCR	2015-01-15	2.35	31.1	88.2	184	197	70.8
F	27	PD	LCR	2015-01-15	2.925	32.7	91.9	181	212	67.6
M	27	PD	LCR	2015-01-15	2.775	31.2	94.1	192	204	69.2
F	26	PD	LCR	2015-01-15	2.775	33.2	95.2	182	211	65.2
M	28	PD	LCR	2015-01-15	2.575	33.1	88	180	205	68.6
F	28	PD	LCR	2015-01-15	2.825	32.5	93.1	187	206	70.2
F	24	PD	LCR	2015-01-15	2.575	30.4	93.2	192	206	67.6
M	29	PD	LCR	2015-01-16	2.375	32.5	91.9	187	207	67.3
F	29	PD	LCR	2015-01-16	2.925	30.6	87.6	185	199	67.2
M	30	PD	LCR	2015-01-16	2.7	33.4	92	186	201	69.6
M	33	PD	LCR	2015-01-16	2.325	31	89.8	188	204	66.4
F	30	PD	LCR	2015-01-18	2.55	31.4	92	191	204	67.1
F	33	PD	LCR	2015-01-18	2.375	32.2	90.2	183	204	68.6
F	105	PE	INC	2012-11-07	2.6	34	93	195	199	60.7
M	142	PE	INC	2012-11-08	2.65	33	88.4	193	204	69.1
F	61	PE	INC	2012-11-08	2.8	33.8	91.6	191	208	69.8
M	55/56	PE	INC	2012-11-07	2.55	34	89.9	199	202	67
F	64	PE	INC	2012-11-08	2.56	32.4	90.2	192	205	70
M	60	PE	INC	2012-11-07	2.3	31.6	86.5	189	198	64.6
M	61	PE	INC	2012-11-07	2.45	30.9	89.5	187	198	65
F	130	PE	INC	2012-11-08	3.1	32.8	93.8	199	207	67.2
M	105	PE	INC	2012-11-08	1.9	32.8	90.4	190	204	67.4
M	130	PE	INC	2012-11-08	2.7	33.4	92.2	194	203	73.2
F	60	PE	INC	2012-11-08	2.3	29.3	82.7	184	189	61.9
F	55/56	PE	INC	2012-11-08	2.655	35.2	87.5	189	204	71.4
M	64	PE	INC	2012-11-07	2.8	36.2	92.1	201	202	68.1
F	142	PE	INC	2012-11-07	2.85	32.9	92	198	206	67.6
M	90	PE	INC	2013-11-04	3	34.7	94.3	200	203	68.9
F	37	PE	INC	2013-12-06	2.85	32	95	193	202	69.9
M	100	PE	INC	2013-11-07	2.975	32.5	89.7	195	199	67
F	28	PE	INC	2013-11-04	2.875	32	94.6	211	205	67.3
F	82	PE	INC	2013-11-07	2.975	31.5	86.4	186	206	71.8
M	133	PE	INC	2013-11-05	2.5	34.6	90	193	205	70.4
M	37	PE	INC	2013-12-06	3.25	33.4	92.3	190	200	67.1
M	82	PE	INC	2013-11-04	2.775	34	94.4	200	208	67.6
M	72	PE	INC	2013-12-07	3.1	35.1	91.1	188	206	67.3
M	42	PE	INC	2014-01-10	2.3
M	142	PE	INC	2013-11-05	2.6	33	88.4	193	204	69.1
M	28	PE	INC	2013-11-05	3.15	32.8	80.4	201	200	70
M	115	PE	INC	2013-11-04	2.85	32.8	91.6	192	204	66.8
M	1	PE	INC	2013-12-06	2.875	32.7	93.3	189	201	67.1
F	79	PE	INC	2014-01-11	2.5
F	42	PE	INC	2014-01-11	2.75
F	1	PE	INC	2013-12-07	3	29.7	87	179	201	65.7
F	85	PE	INC	2013-11-05	2.375	32.9	92	186	205	67.6
F	16	PE	INC	2014-11-03	2.575	30.6	91.9	185	201	68.3
M	85	PE	INC	2013-11-04	2.25	31.4	91.1	189	207	68.9
M	79	PE	INC	2014-01-10	2.375	32.8	91.9	189	200	67.1
F	151/76	PE	INC	2013-11-07	3.25	32.9	94.1	193	207	68
F	105	PE	INC	2013-12-07	2.9	32.9	94.1	193	207	68
F	101	PE	INC	2013-12-07	3.2	31.3	91.4	197	217	72.1
F	115	PE	INC	2013-11-07	2.5	33.6	84.3	188	202	67.2
F	123	PE	INC	2013-12-06	2.725	32.6	90	184	202	67.7
M	151/76	PE	INC	2013-11-05	2.75	33.4	97.4	193	204	67.2
F	90	PE	INC	2013-11-05	2.725	31	90.8	194	201	60.2
M	16	PE	INC	2013-12-06	2.65	34.4	92.5	191	198	66
M	101	PE	INC	2013-12-06	2.125	31.5	94.4	204	199	65.1
F	142	PE	INC	2013-11-07	3.275	32.9	92	198	206	67.6
F	171	PE	INC	2013-12-06	2.75	31.1	92.7	190	212	72.8
M	123	PE	INC	2013-12-07	2.7	32.6	89.3	197	206	64.5
M	105	PE	INC	2013-12-07	2.45	32	89.9	190	200	66.5
M	171	PE	INC	2013-12-06	2.9	33.4	95.4	189	206	71.2
F	72	PE	INC	2013-12-06	2.5	32.4	92.6	200	205	67.2
F	100	PE	INC	2013-11-05	3.025	31.8	90.9	194	201	67.7
F	133	PE	INC	2013-11-07	2.8	32	90.2	191	201	66.7
F	91	PE	INC	2014-10-14	2.325	32	87.6	181	202	69.3
M	77	PE	INC	2014-11-05	2.25	34.1	97.5	192	208	70.8
F	77	PE	INC	2014-11-03	2.325	35.8	94.4	192	204	63.5
M	142	PE	INC	2014-10-15	3.195	37.8	98.9	195	209	71.7
M	91	PE	INC	2014-10-15	2.86	32.8	88.5	184	200	71
F	67	PE	INC	2014-10-14	2.65	33	91.3	192	208	69.3
M	97	PE	INC	2014-10-21	2.295	34.2	90.3	191	197
F	97	PE	INC	2014-10-21	2.795	34.4	92.1	200	203
M	124	PE	INC	2014-10-14	2.515	35.1	93.4	193	203
F	142	PE	INC	2014-10-17	3.05		94.9	189	203	67.7
F	124	PE	INC	2014-10-15	2.95	33	92.6	193	202	62
M	67	PE	INC	2014-10-20	2.27	38.9	90.6	187	198
M	75/76	PE	ECR	2012-12-20	3.075	34.7	94.3	200	203	68.9
M	117	PE	ECR	2012-12-20	2.85	31.3	90.3	193	207	66.9
F	151	PE	ECR	2012-12-20	2.875	34.3	96.7	199	208	69.3
M	102	PE	ECR	2012-12-20	2.625	35.2	89.8	198	206	65.5
F	117	PE	ECR	2012-12-20	3.1	35.1	89	194	199	67
F	36	PE	ECR	2012-12-12	2.925	31.2	87.7	185	194	66.2
M	2	PE	ECR	2012-12-21	2.575	32.1	90	188	208	73
M	116	PE	ECR	2012-12-12	2.9	33.9	91.7	186	195	68.8
F	35	PE	ECR	2012-12-21	2.825	34.3	93.8	208	204	64.1
F	102	PE	ECR	2012-12-12	3.1	31.9	92.6	192	206	72.2
F	116	PE	ECR	2012-12-20	2.95	33.7	88.6	190	199	65.7
M	125	PE	ECR	2012-12-20	2.95	33.1	94.5	196	212	69
F	125	PE	ECR	2012-12-12	2.725	33	88.4	190	202	67.4
M	36	PE	ECR	2012-12-20	2.825	34.5	92.3	188	202	68.1
M	151	PE	ECR	2012-12-21	2.7	32.8	91.9	189	200	67.1
F	101	PE	ECR	2012-12-20	2.975	31.3	91.4	197	217	72.1
F	75/76	PE	ECR	2012-12-12	2.975	31	90.8	194	201	60.2
M	101	PE	ECR	2012-12-12	2.6	31.5	94.4	204	199	65.1
F	2	PE	ECR	2012-12-14	2.675	35.7	94	206	205	69.2
M	35	PE	ECR	2012-12-20	2.7	32.4	91.9	187	205	68.5
F	73	PE	ECR	2014-01-11	2.625
F	103	PE	ECR	2014-01-11	2.475
M	103	PE	ECR	2014-01-10	2.375
M	73	PE	ECR	2014-01-10	2.275
F	3R	PE	ECR	2014-12-08	2.6
M	87B	PE	ECR	2014-12-08	2.65	33.1	92.8	182	196	67.6
M	43	PE	ECR	2014-12-08	2.4	30.8	92	185	201	64.4
F	87B	PE	ECR	2014-12-10	2.575	33.6	88.2	181	199	66.4
F	151	PE	ECR	2014-12-08	2.4	31.9	90.6	182	197	67.3
M	66	PE	ECR	2014-12-08	2.55	34.1	95.4	184	202	65.8
M	16	PE	ECR	2014-12-05	2.6	36.1	90.4	187	198	69.4
F	16	PE	ECR	2014-12-05	2.75	33.7	90.5	178	200	67
M	151	PE	ECR	2014-12-09	2.425	32	90.8	184	197	69
M	3R	PE	ECR	2014-12-05	2.225	32.1	90.2	180	203	65
M	163	PE	ECR	2014-12-04	2.675	31.7	92.5	197	206	68.1
F	43	PE	ECR	2014-12-09	2.825	33.1	92.6	184	202	68.4
M	22	PE	ECR	2014-12-09	2.5	33.2	96.4	194	205	68.1
F	22	PE	ECR	2014-12-04	2.725	30.7	87.9	177	204	68.4
F	66	PE	ECR	2014-12-04	2.6	32.4	94.2	190	210	70.7
F	163	PE	ECR	2014-12-05	3.05	30.7	91.1	188	208	70.7
F	163	PE	LCR	2013-01-16	2.6	32.6	94.4	191	210	71.4
F	37	PE	LCR	2013-01-09	2.85	32	95	193	202	69.9
M	72	PE	LCR	2013-01-09	2.575	34.2	95.4	195	203	68.2
M	163	PE	LCR	2013-01-09	2.325	32.7	92.6	199	201	67.7
M	147	PE	LCR	2013-01-09	2.625	32.9	95.3	199	208	69.8
M	37	PE	LCR	2013-01-10	2.825	33.4	92.3	190	200	67.1
M	74	PE	LCR	2013-01-09	2.75	32.5	97.7	203	211	72.8
F	74	PE	LCR	2013-01-10	2.575	31.9	95	194	201	70.9
M	152	PE	LCR	2013-01-10	2.375	33.3	94.2	196	203	64
F	72	PE	LCR	2013-01-10	2.6	31.2	96.8	197	211	66.6
M	1	PE	LCR	2013-01-09	2.35	32.7	93.3	189	201	67.1
M	19	PE	LCR	2013-01-10	2.35	31.2	91.1	189	202	69.7
F	1	PE	LCR	2013-01-10	2.575	29.7	87	179	201	65.7
F	147	PE	LCR	2013-01-16	2.75	31.6	91.2	196	205	69.3
M	82	PE	LCR	2013-01-09	2.85	34.4	90.4	194	203	62.4
F	19	PE	LCR	2013-01-09	2.725	33.2	95	196	213	68.4
F	152	PE	LCR	2013-01-09	2.975	32.6	90	184	202	67.7
F	82	PE	LCR	2013-01-10	2.725	32.5	93.2	201	206	64.4
F	44	PE	LCR	2015-01-05	2.575					69.6
F	105	PE	LCR	2015-01-06	2.75	31.8	93.7	185	204	69.8
M	59	PE	LCR	2015-01-06	2.5
F	103	PE	LCR	2015-01-05	2.8	33	95	194	214	68.5
M	69	PE	LCR	2015-01-05	2.35	32.8	89.8	179	194	68.8
F	4	PE	LCR	2015-01-07	3.05	34.4	92.5	189	202	66.4
F	110	PE	LCR	2015-01-07	2.9	33.5	93.8	186	199	68.8
F	N11	PE	LCR	2015-01-05	2.8
M	N11	PE	LCR	2015-01-05	2.9	32.6	85.3	188	200	67.3
M	103	PE	LCR	2015-01-06	2.675	34.7	90.2	183	200	68.2
M	21	PE	LCR	2015-01-07	2.75	34.1	92.3	192	200	65.5
F	29	PE	LCR	2015-01-07			92.5	187	203	71.3
F	24	PE	LCR	2015-01-05	2.7
M	1	PE	LCR	2015-01-06	2.65
M	19	PE	LCR	2015-01-21		32.9	90.9	180	202	68.1
F	64	PE	LCR	2015-01-05	2.75	32.4	97.1	194	210	69
M	147	PE	LCR	2015-01-05	2.55	31	91.5	184	200	64.9
M	4	PE	LCR	2015-01-06	3.05	35	95	188	210	69.8
F	53	PE	LCR	2015-01-06	2.575	32.5	92.4	188	204	67.7
F	147	PE	LCR	2015-01-06	2.55
M	36	PE	LCR	2015-01-06	2.675	31.8	92.5	192	207	63.8
M	53	PE	LCR	2015-01-07	2.425	33.4	90.9	184	205	69.2
F	144	PE	LCR	2015-01-05	2.9	34.4	95.4	189	208	66
M	44	PE	LCR	2015-01-06	2.35
F	143	PE	LCR	2015-01-05	2.65			191	204	69.5
F	19	PE	LCR	2015-01-06	2.825
M	78	PE	LCR	2015-01-06	2.525
F	55	PE	LCR	2015-01-06	2.85	34	94.5	202	209	70.2
M	52	PE	LCR	2015-01-06	3.05	33	88.6	189	206	64.7
F	59	PE	LCR	2015-01-06	2.7	31.8	92.3	187	205	67.4
M	109	PE	LCR	2015-01-07	2.5	32.8	96.2	190	204	72.6
F	21	PE	LCR	2015-01-06	3.075	33.8	93.5	197	217	68
F	72B	PE	LCR	2015-01-06	2.35
F	157	PE	LCR	2015-01-05	3.05	31.4	87.2	181	201	66
F	36	PE	LCR	2015-01-05	2.8
F	31	PE	LCR	2015-01-05	2.85
F	108	PE	LCR	2015-01-05	2.35	33	88.2	179	195	64.4
F	123	PE	LCR	2015-01-06	2.9	34.1	90.8	183	200	66
M	105	PE	LCR	2015-01-06	2.75	33.4	98.8	199	203	69.2
M	114	PE	LCR	2015-01-05	2.95	32.5	97.6	191	209	68.6
M	5	PE	LCR	2015-01-07	2.7
F	69	PE	LCR	2015-01-06	2.65
M	118	PE	LCR	2015-01-05	2.4	31.5	95.9	189	203	67.5
M	72B	PE	LCR	2015-01-05	2.4	31.6	95.5	186	203	68
F	90	PE	LCR	2015-01-05	2.575
F	99	PE	LCR	2015-01-05	2.65
F	114	PE	LCR	2015-01-05	1.6	33.4	91.4	191	202	68.5
M	157	PE	LCR	2015-01-06	2.8	36.2	88.3	187	201	66
F	118	PE	LCR	2015-01-06	3	32	93	185	206	68.6
F	78	PE	LCR	2015-01-12	2.375
M	31	PE	LCR	2015-01-06	2.6	32.4	97.3	194	195	65.4
M	55	PE	LCR	2015-01-06	3.1	33.6	96.2	190	204	68.8
F	52	PE	LCR	2015-01-07	2.65
M	29	PE	LCR	2015-01-05	2.55	34.2	96.4	184	203	69.7
M	123	PE	LCR	2015-01-06	3.05
M	90	PE	LCR	2015-01-06	3.1	36.4	91.5	184	207	69.5
F	1	PE	LCR	2015-01-05	2.6	31.9	90.9	188	201	68.4
M	110	PE	LCR	2015-01-05	2.65	33	93.7	191	200	70.4
M	108	PE	LCR	2015-01-07	2.725	32.2	90.4	191	199	68.7
M	143	PE	LCR	2015-01-05	2.7	33.4	93	187	204	68.1
M	144	PE	LCR	2015-01-05	2.9	33.7	92.1	201	206	70.5
M	24	PE	LCR	2015-01-06	2.9	32.4	92.5	189	205	68.2
M	64	PE	LCR	2015-01-05	3.4	34.6	89.2	188	203	70.5
F	5	PE	LCR	2015-01-06	2.95
M	99	PE	LCR	2015-01-07	2.8	32	86.2	177	198	66
